# Supplementary material for: Intussusception in children aged under two years in India: Retrospective surveillance at nineteen tertiary care hospitals
Source: Vaccine. 2020 Oct 7;38(43):6849–57. doi: 10.1016/j.vaccine.2020.04.059 (PMC7528221; doi:10.1016/j.vaccine.2020.04.059)
Supplement: Supplementary data 1 [file mmc1.xml]

<?xml version="1.0" encoding="utf-8" standalone="no"?>
<data>
  <datasets>
    <author>manoj@inclentrust.org;drmanojkdas@gmail.com</author>
    <type>0</type>
    <dataset>
      <value>4</value>
      <reason>Data will be made available on request</reason>
      <comments />
    </dataset>
  </datasets>
</data>
